# Supplementary material for: Experimental Mis-Splicing Assessment and ACMG/AMP-Guided Classification of 47 ATM Splice-Site Variants
Source: Int J Mol Sci. 2026 Jan 12;27(2):765. doi: 10.3390/ijms27020765 (PMC12840730; doi:10.3390/ijms27020765)
Supplement: Supplementary file 1 [file ijms-27-00765-s001.zip]

Archive with 9 entries (9 files):
- Supplementary_Figure_S1_Splicing_Assays_Variants_ATM.pptx
- Supplementary_Figure_S2_Reproducibility of the minigenes analysis assays in MCF-7 and MDA-MD-231 cells.pptx
- Supplementary_Figure_S3_Insert Sequence Minigenes ATM.pptx
- Supplementary_Figure_S4_PCR_cycles.pptx
- Supplementary_Table_S1_Transcript_Annotation_HGVS.pdf
- Supplementary_Table_S2 ACMG-AMP codes.xlsx
- Supplementary_Table_S3 ACMG-AMP classification.xlsx
- Supplementary_Table_S4 minigene benchmarking.xlsx
- Supplementary_Table_S5_Mutagenesis_Primers_ATM.pdf
