# Supplementary material for: Experimental Mis-Splicing Assessment and ACMG/AMP-Guided Classification of 47 ATM Splice-Site Variants
Source: Int J Mol Sci. 2026 Jan 12;27(2):765. doi: 10.3390/ijms27020765 (PMC12840730; doi:10.3390/ijms27020765)
Supplement: Supplementary file 1 [file ijms-27-00765-s001.zip › Supplementary_Table_S2 ACMG-AMP codes.xlsx]

## Sheet: ACMGAMP evidences
Supplementary Table S2. Application of ACMG/AMP codes in 47 ATM variants.
dbSNP (v156)	Variant	p.HGVS	PVS1 (HBOP VCEP specifications)	PS1_Variable		PS3_Variable/BS3_Variable			PM2		PM3_Variable		PM5		PP3/BP4	variant-induced transcripts			Canonical transcripts				% unanoted signal(s)	mg-based PVS1_(RNA)/BP7_S(RNA)
			Strenght	strenght	rationale	strenght	rationale (score+confidence)		strenght	rationale	strenght	rationale	strengh	rationale	rationale	% P_VS	% P_S	% P_Supp	% P_VS	% P_Supp	% B_Supp	% B_S		strenght	rationale (% overall expression)
	mgATM_19-22_wt															(5%) △(E21) (PTC_NMD)	(8.9%) △(E21_E22) in-frame exon skipping in the Heat domain	(2.6%) △(E19p18) very small indel alteration p.(Tyr947_Lys952del) in the Heat repeat with PROVEAN scoring damaging (-17.71) mutation taster scores disease causing	(-)	(-)	(-)	(83.5%) mgFL wt	(-)	BP7_S(RNA) (-4)	B_S(83.5%)
rs1060501703	c.2839-2A>T		PVS1_P (+1)	N/A	no pathogenic variant with same SpliceAI prediction identified	(-)	(-)	(-)	PM2_P (+1)	gnomAD v4.1 exome global MAF≤.001% (absent)	N/A	no A-T patient carrying the variant identified	N/A		N/A (intronic variant)	(9.9%) △(E19p18)△(E21)+△(E19p18)△(E20_E21)+△(E19)+△(E19p18)△(E21_E22) (all PTC_NMD)	(-)	(88.9%) △(E19p18) very small indel alteration p.(Tyr947_Lys952del) in the Heat repeat with PROVEAN scoring damaging (-17.71)	(-)	(-)	(-)	(-)	1.2%	PVS1_P(RNA) (+1)	P_P(88.9%)
rs538105098	c.2921C>T	p.Ser974Phe	N/A	N/A	no pathogenic variant with same SpliceAI prediction identified	N/A	Functional	Medium	PM2_P (+1)	gnomAD v4.1 exome global MAF≤.001% (3.421e-06)	N/A	no A-T patient carrying the variant identified	N/A		REVEL 0.160 (BP4 built into the classification as BP7_Supp (RNA) for the mgFL fraction of this leaky variant)	(8%) △(E21)+△(E19p18)△(E20_E21)+△(E21_E22) (all PTC_NMD)	(-)	(2.8%) △(E19p18) very small indel alteration p.(Tyr947_Lys952del) in the Heat repeat with PROVEAN scoring damaging (-17.71)	(-)	(-)	(88%) mgFL coding a missense BP4)	(-)	1.2%	BP7_P(RNA) (-1)	B_P(88%)
rs1555084931	c.2922-1G>A		PVS1 (+8)	PS1_P (+1)	c.2922-2A>G ( PMID: 14695534)	PS3_M (+2)	Non-Functional	High	PM2_P (+1)	gnomAD v4.1 exome global MAF≤.001% (absent)	N/A	no A-T patient carrying the variant identified	N/A		N/A (intronic variant)	(82.4%) △(E20p32)+△(E20p71)+△(E19_E20)+△(E19p18)△(E20p32)+△(E20_E21)+△(E19p18)△(E20_E21) (all PTC_NMD)	(12.1%) △(E20)+△(E20)△(E19p18) in-frame exon skipping in the Heat domain	(-)	(-)	(-)	(-)	(-)	5.5%	PVS1_(RNA) (+8)	P_VS(82.4%)
rs587782103	c.3077G>A	p.Trp1026*	N/A	N/A	no pathogenic variant with same SpliceAI prediction identified	PS3_M (+2)	Non-Functional	High	PM2_P (+1)	gnomAD v4.1 exome global MAF≤.001% (6.841e-07)	N/A	no A-T patient carrying the variant identified	N/A		N/A	(90%) ▼(E20q4a)+△(E20_E21)+△(E20q17)+△(E21_E22) (all PTC_NMD)	(-)	(-)	(8.5%) mgFL coding a nonsense (PTC_NMD)	(-)	(-)	(-)	1.5%	PVS1_(RNA) (+8)	P_VS(98.5%)
Not referenced	c.3077+3A>C		N/A	N/A	no pathogenic variant with same SpliceAI prediction identified	BP3_M (-2)	Functional	High	PM2_P (+1)	gnomAD v4.1 exome global MAF≤.001% (6.841e-07)	N/A	no A-T patient carrying the variant identified	N/A		N/A (intronic variant)	(15.3%) ▼(E20q4a)+△(E19_E20)+△(E19p18)△(E20_E21)+△(E20_E21) (all PTC_NMD)	(28.4%) △(E20)+△(E19p18)△(E20) in-frame exon skipping in the Heat domain	(2.9%) △(E19p18) very small indel alteration p.(Tyr947_Lys952del) in the Heat repeat with PROVEAN scoring damaging (-17.71)	(-)	(-)	(-)	(53.4%) mgFL wt	(-)	BP7_S(RNA) (-4)	B_S(53.4%)
rs2135564722	c.3078-10T>G		N/A	N/A	no pathogenic variant with same SpliceAI prediction identified	(-)	(-)	(-)	PM2_P (+1)	gnomAD v4.1 exome global MAF≤.001% (absent)	N/A	no A-T patient carrying the variant identified	N/A		N/A (intronic variant)	(67.4%) △(E21)+△(E19p18)△(E21)+△(E19p18)△(E20_E21)+△(E21_E22) (all PTC_NMD)	(-)	(1.2%) △(E19p18) very small indel alteration p.(Tyr947_Lys952del) in the Heat repeat with PROVEAN scoring damaging (-17.71)	(-)	(-)	(-)	29.4% (mgFL wt)	0.02	N/A (undecidable)	P_VS(67.4%)+B_S(29.4%)
rs750663117	c.3078-1G>A		PVS1 (+8)	N/A	no pathogenic variant with same SpliceAI prediction identified	(-)	(-)	(-)	PM2_P (+1)	gnomAD v4.1 exome global MAF≤.001% (4.806e-06)	PM3_S (+4)	(+4) In trans with a PTC_NMD variant in a classical A-T patient (PMID: 10234507)	PM5_P (+1)	PTC_NMD only	N/A (intronic variant)	(100%) △(E21)+△(E19p18)△(E21)+△(E21_E22) (all PTC_NMD)	(-)	(-)	(-)	(-)	(-)	(-)	(-)	PVS1_(RNA) (+8)	P_VS(100%)
rs876660869	c.3078G>T	p.Trp1026Cys	N/A	N/A	no pathogenic variant with same SpliceAI prediction identified	N/A	Non-Functional	Computational	PM2_P (+1)	gnomAD v4.1 exome global MAF≤.001% (6.864e-07)	PM3_S (+5)	(+1) Co-ocurring with the PTC_NMD variant NM_000051.3(ATM):c.1564_1565del (phase unkown) in a classical A-T patient (PMID: 28126470). (+4) In trans with the likely pathogenic variant NM_000051.3(ATM):c.7989_7991del in a classical A-T patient (PMID: 23726790)	PM5_P (+1)	PTC_NMD only	N/A (not a missense but a non-leaky spliceogenic variant)	(98.7%) △(E21)+△(E19p18)△(E21)+△(E19p18)△(E20_E21)+△(E21_E22) (all PTC_NMD)	(-)	(-)	(-)	(-)	(-)	(-)	1.3%	PVS1_(RNA) (+8)	P_VS(98.7%)
rs2135566911	c.3153G>T	p.Glu1051Asp	N/A	N/A	no pathogenic variant with same SpliceAI prediction identified	N/A	Non-Functional	Computational	PM2_P (+1)	gnomAD v4.1 exome global MAF≤.001% (absent)	N/A	no A-T patient carrying the variant identified	PM5_P (+1)	PTC_NMD only	N/A (not a missense but a non-leaky spliceogenic variant)	(98.6%) △(E21)+△(E19p18)△(E21)+△(E19p18)△(E20_E21)+△(E21_E22)+▼(E20q4a)(all PTC_NMD)	(-)	(-)	(-)	(-)	(-)	(-)	1.4%	PVS1_(RNA) (+8)	P_VS(98.6%)
rs1060501620	c.3153+4A>G		N/A	N/A	no pathogenic variant with same SpliceAI prediction identified	BP3_P (-1)	Functional	Medium-High	PM2_P (+1)	gnomAD v4.1 exome global MAF≤.001% (absent)	N/A	no A-T patient carrying the variant identified	PM5_P (+1)	PTC_NMD only	N/A (intronic variant)	(94.8%) △(E21)+△(E19p18)△(E21)+△(E19p18)△(E20_E21)+△(E21_E22) (all PTC_NMD)	(-)	(-)	(-)	(-)	(-)	(5.1%) mgFL wt	0.01	PVS1_(RNA) (+8)	P_VS(94.8%)
rs756615573	c.3154-7C>A		N/A	N/A	no pathogenic variant with same SpliceAI prediction identified	(-)	(-)	(-)	PM2_P (+1)	gnomAD v4.1 exome global MAF≤.001% (6.842e-07)	N/A	no A-T patient carrying the variant identified	N/A		N/A (intronic variant)	(10.3%) △(E19p18)△(E20_E21)+△(E21_E22) (all PTC_NMD)	(-)	(2.9%) △(E19p18) very small indel alteration p.(Tyr947_Lys952del) in the Heat repeat with PROVEAN scoring damaging (-17.71)	(-)	(-)	(-)	(85.2%) mgFL wt	1.6%	BP7_S(RNA) (-4)	B_S(85.2%)
rs2081655865	c.3154-6C>T		N/A	N/A	no pathogenic variant with same SpliceAI prediction identified	(-)	(-)	(-)	PM2_P (+1)	gnomAD v4.1 exome global MAF≤.001% (absent)	N/A	no A-T patient carrying the variant identified	N/A		N/A (intronic variant)	(5.2%) △(E21)+△(E19p18)△(E20_E21) (all PTC_NMD)	(-)	(2.7%) △(E19p18) very small indel alteration p.(Tyr947_Lys952del) in the Heat repeat with PROVEAN scoring damaging (-17.71)	(-)	(-)	(-)	(90.6%) mgFL wt	1.5%	BP7_S(RNA) (-4)	B_S(90.6%)
rs587781815	c.3284G>A	p.Arg1095Lys	N/A	N/A	no pathogenic variant with same SpliceAI prediction identified	PS3_M (+2)	Non-Functional	High	PM2_P (+1)	gnomAD v4.1 exome global MAF≤.001% (4.789e-06)	N/A	no A-T patient carrying the variant identified	PM5_P (+1)	PTC_NMD only	REVEL 0.227 (BP4 built into the classification as BP7_Supp (RNA) for the mgFL fraction of this leaky variant)	(98.6%) △(E22)+△(E19p18)△(E20_E21)+△(E21_E22)+△(E19p18)△(E21_E22) (all PTC_NMD)	(-)	(-)	(-)	(-)	(1.4%) mgFL coding a missense BP4	(-)	(-)	PVS1_(RNA) (+8)	P_VS(98.6%)
rs587781815	c.3284G>C	p.Arg1095Thr	N/A	N/A	no pathogenic variant with same SpliceAI prediction identified	PS3_M (+2)	Non-Functional	High	PM2_P (+1)	gnomAD v4.1 exome global MAF≤.001% (absent)	PM3 (+2)	(+2) Co-ocurring with the PTC_NMD variant NM_000051.3(ATM):c.487C>T (phase unkown) in a classical A-T patient (PMID: 10980530)	PM5_P (+1)	PTC_NMD only	N/A (not a missense but a non-leaky spliceogenic variant)	(98.4%) △(E22)+△(E21_E22)+△(E19p18)△(E20_E21)+△(E19p18)△(E21_E22) (all PTC_NMD)	(-)	(-)	(-)	(-)	(-)	(-)	1.6%	PVS1_(RNA) (+8)	P_VS(98.4%)
rs864622129	c.3284+1G>A		PVS1 (+8)	N/A	no pathogenic variant with same SpliceAI prediction identified	PS3_M (+2)	Non-Functional	High	PM2_P (+1)	gnomAD v4.1 exome global MAF≤.001% (absent)	N/A	no A-T patient carrying the variant identified	PM5_P (+1)	PTC_NMD only	N/A (intronic variant)	(100%) △(E22)+△(E21_E22)+△(E19p18)△(E21_E22)+△(E19p18)△(E20_E21) (all PTC_NMD)	(-)	(-)	(-)	(-)	(-)	(-)	(-)	PVS1_(RNA) (+8)	P_VS(100%)
rs1591610423	c.3284+4A>G		N/A	N/A	no pathogenic variant with same SpliceAI prediction identified	PS3_M (+2)	Non-Functional	High	PM2_P (+1)	gnomAD v4.1 exome global MAF≤.001% (absent)	N/A	no A-T patient carrying the variant identified	PM5_P (+1)	PTC_NMD only	N/A (intronic variant)	(97.2%) △(E22)+△(E21_E22)+△(E19p18)△(E21_E22) (all PTC_NMD)	(-)	(-)	(-)	(-)	(-)	(2.8%) mgFL wt	(-)	PVS1_(RNA) (+8)	P_VS(97.2%)
	mgATM_41-44_wt															(23.8%) △(E43p49)+△(E41)+△(E41_E42)+△(E44) (PTC_NMD or in-frame exon skipping targeting the FATKIN domain)	(-)	(-)	(-)	(-)	(-)	(76.2% )mgFL wt	(-)	BP7_S(RNA)	B_S(76.2%)
rs139770721	c.6095G>A	p.Arg2032Lys	N/A	N/A	no pathogenic variant with same SpliceAI prediction identified	PS3_M (+2)	Non-Functional	High	PM2_P (+1)	gnomAD v4.1 exome global MAF≤.001% (8.228e-06)	PM3_VS (+11)	(+4) In trans with the likely pathogenic variant NM_000051.3(ATM):c.5675-2A>G in A-T patient (PMID: 27159176) (+2) In trans with PTC_NMD variant NM_000051.3(ATM):c.8442del and phenotype consistent with A-T (PMID: 25614872) (+2) Co-ocurrence with PTC_NMD variant NM_000051.3(ATM):c.6754del (phase unkown) in a A-T patient (PMID: 25614872) (+3) Identified in three independent A-T patient, but second …	N/A		N/A (not a missense but a non-leaky spliceogenic variant)	(100%) △(E41)+△(E41_E43p49)+△(E41)△(E43p49)+△(E41_E42)+△(E41_E42)△(E44) (PTC_NMD or in-frame exon skipping targeting the FATKIN domain)	(-)	(-)	(-)	(-)	(-)	(-)	(-)	PVS1_(RNA) (+8)	P_VS(100%)
rs1555113632	c.6095+4A>G		N/A	N/A	no pathogenic variant with same SpliceAI prediction identified	PS3_M (+2)	Non-Functional	High	PM2_P (+1)	gnomAD v4.1 exome global MAF≤.001% (absent)	N/A	no A-T patient carrying the variant identified	N/A		N/A (intronic variant)	(98.6%) △(E41)+△(E41_E43p49)+△(E41)△(E43p49)+△(E41_E42) (PTC_NMD or in-frame exon skipping targeting the FATKIN domain)	(-)	(-)	(-)	(-)	(-)	(1.4%) mgFL wt	(-)	PVS1_(RNA) (+8)	P_VS(98.6%)
rs1057522992	c.6095+6T>C		N/A	N/A	no pathogenic variant with same SpliceAI prediction identified	(-)	(-)	(-)	N/A	gnomAD v4.1 exome global MAF >.001% (1.372e-05)	N/A	no A-T patient carrying the variant identified	N/A		N/A (intronic variant)	(43.6%) △(E43p49)+△(E41_E42)+△(E41) (PTC_NMD or in-frame exon skipping targeting the FATKIN domain)	(-)	(-)	(-)	(-)	(-)	(56.4%) mgFL wt	(-)	N/A (undecidable)	P_VS(43%)+B_S(56.4%)
rs1057520704	c.6096-2A>G		PVS1 (+8)	N/A	no pathogenic variant with same SpliceAI prediction identified	(-)	(-)	(-)	PM2_P (+1)	gnomAD v4.1 exome global MAF≤.001% (absent)	N/A	no A-T patient carrying the variant identified	N/A		N/A (intronic variant)	(100%) △(E42)+△(E42_E43p49)+△(E41_E43p49)+△(E41_E42) (PTC_NMD or in-frame exon skipping targeting the FATKIN domain)	(-)	(-)	(-)	(-)	(-)	(-)	(-)	PVS1_(RNA) (+8)	P_VS(100%)
rs778031266	c.6198+1G>A		PVS1 (+8)	N/A	no pathogenic variant with same SpliceAI prediction identified	PS3_M (+2)	Non-Functional	High	PM2_P (+1)	gnomAD v4.1 exome global MAF≤.001% (3.422e-06)	PM3_M(+3)	(+2) co-ocurrence with pathogenic variant NM_000051.3(ATM):c.6047A>G p.(Asp2016Gly) in A-T patient (PMID: 33547824) (+1) co-ocurrence with pathogenic variant NM_000051.3(ATM):c.5763-1050A>G and phenotype consistent with A-T (PMID: 30549301)	N/A		N/A (intronic variant)	(100%) △(E42)+△(E42_E43p49)+△(E41_E43p49)+△(E41_E42) (PTC_NMD or in-frame exon skipping targeting the FATKIN domain)	(-)	(-)	(-)	(-)	(-)	(-)	(-)	PVS1_(RNA) (+8)	P_VS(100%)
Not referenced	c.6348-10T>A		N/A	N/A	no pathogenic variant with same SpliceAI prediction identified	(-)	(-)	(-)	PM2_P (+1)	gnomAD v4.1 exome global MAF≤.001% (6.951e-07)	N/A	no A-T patient carrying the variant identified	N/A		N/A (intronic variant)	(25.6%) △(E43p49)+△(E41)+△(E41_E42)+△(E44)+△(E41_E42)△(E44) (PTC_NMD or in-frame exon skipping targeting the FATKIN domain)	(-)	(-)	(-)	(-)	(-)	(74.4%) mgFL wt	(-)	BP7_S(RNA) (-4)	B_S(74.4%)
Not referenced	c.6348-6_6348-5del		N/A	N/A	no pathogenic variant with same SpliceAI prediction identified	(-)	(-)	(-)	PM2_P (+1)	gnomAD v4.1 exome global MAF≤.001% (absent)	N/A	no A-T patient carrying the variant identified	N/A		N/A (intronic variant)	(26.2%) △(E43p49)+△(E41)+△(E41_E42)+△(E44) (PTC_NMD or in-frame exon skipping targeting the FATKIN domain)	(-)	(-)	(-)	(-)	(-)	(73.8%) mgFL wt	(-)	BP7_S(RNA) (-4)	B_S(73.8%)
Not referenced	c.6348-2A>T		PVS1 (+8)	N/A	no pathogenic variant with same SpliceAI prediction identified	PS3_M (+2)	Non-Functional	High	PM2_P (+1)	gnomAD v4.1 exome global MAF≤.001% (absent)	N/A	no A-T patient carrying the variant identified	N/A		N/A (intronic variant)	(100%) △(E43p49)+△(E44)+△(E41_E42)△(E44) (PTC_NMD or in-frame exon skipping targeting the FATKIN domain)	(-)	(-)	(-)	(-)	(-)	(-)	(-)	PVS1_(RNA) (+8)	P_VS(100%)
Not referenced	c.6451A>G	p.Gly2718Cys	N/A	N/A	no pathogenic variant with same SpliceAI prediction identified	PS3_P (+1)	Non-Functional	Medium-High	PM2_P (+1)	gnomAD v4.1 exome global MAF≤.001% (absent)	N/A	no A-T patient carrying the variant identified	N/A		REVEL 0.758 (PP3 built into the classification as PVS1_Supporting (RNA) for the mgFL fraction of this leaky variant)	(97.1%) △(E43p49)△(E44)+△(E41_E42)+△(E44)+△(E41_E42)△(E44) (PTC_NMD or in-frame exon skipping targeting the FATKIN domain)	(-)	(-)	(-)	(2.9%) mgFL missense PP3	(-)	(-)	(-)	PVS1_(RNA) (+8)	P_VS(97.1%)
	mgATM_55-63_wt																(-)	(-)	(-)	(-)	(-)	(100%) mgFL wt	(-)	BP7_S(RNA) (-4)	B_S(100%)
rs1591190908	c.8011-2A>C		PVS1 (+8)	N/A	no pathogenic variant with same SpliceAI prediction identified	PS3_M (+2)	Non-Functional	High	PM2_P (+1)	gnomAD v4.1 exome global MAF≤.001% (absent)	N/A	no A-T patient carrying the variant identified	N/A		N/A (intronic variant)	(100%) △(E55p13)△(E60)+▼(E55p50a)+△(E55) (PTC_NMD or in-frame exon skipping targeting the FATKIN domain)	(-)	(-)	(-)	(-)	(-)	(-)	(-)	PVS1_(RNA) (+8)	P_VS(100%)
rs1591190908	c.8011-2A>G		PVS1 (+8)	N/A	no pathogenic variant with same SpliceAI prediction identified	PS3_M (+2)	Non-Functional	High	PM2_P (+1)	gnomAD v4.1 exome global MAF≤.001% (absent)	N/A	no A-T patient carrying the variant identified	N/A		N/A (intronic variant)	(100%) △(E55p13)△(E60)+▼(E55p50b)+△(E55) (PTC_NMD or in-frame exon skipping targeting the FATKIN domain)	(-)	(-)	(-)	(-)	(-)	(-)	(-)	PVS1_(RNA) (+8)	P_VS(100%)
rs1060501689	c.8152G>T	p.Gly2718Cys	N/A	N/A	no pathogenic variant with same SpliceAI prediction identified	BP3_M (-2)	Functional	High	PM2_P (+1)	gnomAD v4.1 exome global MAF≤.001% (absent)	N/A	no A-T patient carrying the variant identified	N/A		REVEL 0.952 (PP3 built into the classification as PVS1_Supporting (RNA) for the mgFL fraction of this leaky variant)	(11.7%) ▼(E56p182) (PTC_NMD)	(-)	(6%) △(E56p39) very small indel alteration p.(Gly2718_Gln2730del) in the FATKIN with PROVEAN scoring damaging (-73.69)	(-)	(82.3%) mgFL missense PP3	(-)	(-)	(-)	PVS1_P(RNA) (+1)	P_P(82.3%)
rs2087803205	c.8269-7A>G		N/A	N/A	no pathogenic variant with same SpliceAI prediction identified	(-)	(-)	(-)	PM2_P (+1)	gnomAD v4.1 exome global MAF≤.001% (6.842e-07)	N/A	no A-T patient carrying the variant identified	N/A		N/A (intronic variant)	(12.2%)▼(E57p139)+△(E57)(PTC_NMD or in-frame exon skipping targeting the FATKIN domain)	(-)	(81.1%) ▼(E57p6) very small indel alteration p.(Lys2756_Val2757insLeuGln) in the FATKIN with PROVEAN scoring damaging (mutatin taster polymorphism)	(-)	(-)	(-)	(-)	6.7%	PVS1_P(RNA) (+1)	P_P (81.1%)
rs2136939497	c.8269-2A>T		PVS1_P (+1)	N/A	no pathogenic variant with same SpliceAI prediction identified	PS3_M (+2)	Non-Functional	High	PM2_P (+1)	gnomAD v4.1 exome global MAF≤.001% (absent)	N/A	no A-T patient carrying the variant identified	N/A		N/A (intronic variant)	(72.5%) △(E57) ( in-frame exon skipping targeting the FATKIN domain)	(-)	(27.5%) △(E57p18) very small indel alteration p.(Val2757_Gln2762del) in the FATKIN with PROVEAN scoring damaging (-34.54)	(-)	(-)	(-)	(-)	(-)	PVS1_(RNA) (+8)	P_VS(72.5%)
rs1305740166	c.8418+5G>A		N/A	N/A	no pathogenic variant with same SpliceAI prediction identified	(-)	(-)	(-)	PM2_P (+1)	gnomAD v4.1 exome global MAF≤.001% (1.368e-06)	N/A	no A-T patient carrying the variant identified	N/A		N/A (intronic variant)	(95.2%) △(E57)+▼(E57q23b) (PTC_NMD or in-frame exon skipping targeting the FATKIN domain)	(-)	(-)	(-)	(-)	(-)	(-)	4.8%	PVS1_(RNA) (+8)	P_VS(95.2%)
rs1305740166	c.8418+5G>T		N/A	N/A	no pathogenic variant with same SpliceAI prediction identified	(-)	(-)	(-)	PM2_P (+1)	gnomAD v4.1 exome global MAF≤.001% (6.842e-07)	N/A	no A-T patient carrying the variant identified	N/A		N/A (intronic variant)	(91.3%) △(E57)+▼(E57q23a )(PTC_NMD or in-frame exon skipping targeting the FATKIN domain)	(-)	(-)	(-)	(-)	(-)	(1.1%) mgFL wt	7.6%	PVS1_(RNA) (+8)	P_VS(91.3%)
rs730881295	c.8418+5_8418+8del		N/A	N/A	no pathogenic variant with same SpliceAI prediction identified	(-)	(-)	(-)	N/A	gnomAD v4.1 exome global MAF >.001% (4.926e-05)	PM3_M(+3.5)	(+0.5) consistent A-T phenotype and second variant unidentified, PMID: 9463314 (+1) consistent phenotype and co-ocurrence with PTC_NMD c.3802delG. Phase unknown, PMID 12552559 (+1) consistent phenotype and co-ocurrence with non-coding c.2T>C. Phase unknown, PMID 12552559) (+0.5 ) consistent phenotype and second variant unidentified, PMID 8808599) (+0.5) consistent phenotype and second variant uni…	N/A		N/A (intronic variant)	(96.1%) △(E57) ( in-frame exon skipping targeting the FATKIN domain)	(-)	(-)	(-)	(-)	(-)	(-)	3.9%	PVS1_(RNA) (+8)	P_VS(96.1%)
rs876658182	c.8584+1G>A		PVS1 (+8)	N/A	no pathogenic variant with same SpliceAI prediction identified	PS3_M (+2)	Non-Functional	High	PM2_P (+1)	gnomAD v4.1 exome global MAF≤.001% (absent)	N/A	no A-T patient carrying the variant identified	PM5_P (+1)	PTC_NMD only	N/A (intronic variant)	(100%) △(E58q50)+△(E58q19)+▼(E58q117a) (all PTC_NMD)	(-)	(-)	(-)	(-)	(-)	(-)	(-)	PVS1_(RNA) (+8)	P_VS(100%)
rs730881326	c.8584+2T>C		PVS1 (+8)	N/A	no pathogenic variant with same SpliceAI prediction identified	PS3_M (+2)	Non-Functional	High	PM2_P (+1)	gnomAD v4.1 exome global MAF≤.001% (absent)	PM3_M(+2)	(+2) In trans with PTC_NMD variant c.8264_8268del in a patients with clinical features consistent with clasical A-T, PMID: 28170084)	N/A		N/A (intronic variant)	(98.7%) △(E58q50)+△(E58q19)+▼(E58q11)+▼(E58q117b)+ △(E58_E59)+ △(E57_E58)+▼(E58q48) (all PTC_NMD)	(-)	(-)	(-)	(-)	(-)	(-)	1.3%	PVS1_(RNA) (+8)	P_VS(98.7%)
rs1555138484	c.8584+4A>G		N/A	N/A	no pathogenic variant with same SpliceAI prediction identified	N/A	Intermediate	High	PM2_P (+1)	gnomAD v4.1 exome global MAF≤.001% (absent)	N/A	no A-T patient carrying the variant identified	N/A		N/A (intronic variant)	(27%) △(E58q50)+△(E58q19)+△(E58)+△(E58_E59)+△(E57_E58)+▼(E58q117c) (all PTC_NMD)	(-)	(-)	(-)	(-)	(-)	(63.4%) mgFL wt	9.4%	N/A (undecidable)	P_VS(27%)+B_S(63.4%)
rs1555139694	c.8671+1G>A		PVS1 (+8)	N/A	no pathogenic variant with same SpliceAI prediction identified	PS3_M (+2)	Non-Functional	High	PM2_P (+1)	gnomAD v4.1 exome global MAF≤.001% (absent)	N/A	no A-T patient carrying the variant identified	N/A		N/A (intronic variant)	(100%) △(E59) ( in-frame exon skipping targeting the FATKIN domain)	(-)	(-)	(-)	(-)	(-)	(-)	(-)	PVS1_(RNA) (+8)	P_VS(100%)
rs1057516229	c.8671+2T>A		PVS1 (+8)	N/A	no pathogenic variant with same SpliceAI prediction identified	PS3_M (+2)	Non-Functional	High	PM2_P (+1)	gnomAD v4.1 exome global MAF≤.001% (absent)	N/A	no A-T patient carrying the variant identified	N/A		N/A (intronic variant)	(100%) △(E59) ( in-frame exon skipping targeting the FATKIN domain)	(-)	(-)	(-)	(-)	(-)	(-)	(-)	PVS1_(RNA) (+8)	P_VS(100%)
rs1060501550	c.8672-3T>G		N/A	N/A	no pathogenic variant with same SpliceAI prediction identified	PS3_M (+2)	Non-Functional	High	PM2_P (+1)	gnomAD v4.1 exome global MAF≤.001% (4.85e-06)	N/A	no A-T patient carrying the variant identified	N/A		N/A (intronic variant)	(42.9%) △(E60p17) (PTC_NMD)	(-)	(-)	(-)	(-)	(-)	(57.1%) mgFL wt	(-)	N/A (undecidable)	P_VS(42.9%)+B_S(57.1%)
rs17174393	c.8786+1G>A		PVS1 (+8)	N/A	no pathogenic variant with same SpliceAI prediction identified	PS3_M (+2)	Non-Functional	High	N/A	gnomAD v4.1 exome global MAF >.001% (3.227e-05)	PM3_M(+3)	(+1) phenotype of two unrelated c.8786+1G>A carriers consistent with A-T, but no second pathogenic variant identified (PMID: 9463314;PMID: 10330348 ). (+2) Co-ocurring with the PTC_NMD variant NM_000051.3(ATM):c.6998insA (phase unkown) in a classical A-T patient (PMID: 10330348).	PM5_P (+1)	PTC_NMD only	N/A (intronic variant)	(100%) △(E60)+▼(E60q14) (all PTC_NMD)	(-)	(-)	(-)	(-)	(-)	(-)	(-)	PVS1_(RNA) (+8)	P_VS(100%)
rs1025868726	c.8850G>T	p.Glu2950Asp	N/A	N/A	no pathogenic variant with same SpliceAI prediction identified	PS3_M (+2)	Non-Functional	High	PM2_P (+1)	gnomAD v4.1 exome global MAF≤.001% (absent)	N/A	no A-T patient carrying the variant identified	PM5_P (+1)	PTC_NMD only	N/A (not a missense but a non-leaky spliceogenic variant)	(100%) △(E61) (PTC_NMD)	(-)	(-)	(-)	(-)	(-)	(-)	(-)	PVS1_(RNA) (+8)	P_VS(100%)
rs587782335	c.8850+4A>C		N/A	N/A	no pathogenic variant with same SpliceAI prediction identified	BP3_M (-2)	Functional	High	N/A	gnomAD v4.1 exome global MAF >.001% (3.567e-05)	N/A	no A-T patient carrying the variant identified	N/A		N/A (intronic variant)		(-)	(-)	(-)	(-)	(-)	(100%) mgFL wt	(-)	BP7_S(RNA) (-4)	B_S(100%)
rs748874219	c.8851-3T>G		N/A	N/A	no pathogenic variant with same SpliceAI prediction identified	BP3_M (-2)	Functional	High	N/A	gnomAD v4.1 exome global MAF >.001% (4.379e-05)	N/A	no A-T patient carrying the variant identified	N/A		N/A (intronic variant)	(7.5%) △(E62p63)+△(E62p66) ( in-frame skipping targeting the FATKIN domain)	(-)	(-)	(-)	(-)	(-)	(90.6%) mgFL wt	1.9%	BP7_S(RNA) (-4)	B_S(90.6%)
rs1057516537	c.8851-1G>C		PVS1 (+8)	N/A	no pathogenic variant with same SpliceAI prediction identified	PS3_M (+2)	Non-Functional	High	PM2_P (+1)	gnomAD v4.1 exome global MAF≤.001% (absent)	N/A	no A-T patient carrying the variant identified	N/A		N/A (intronic variant)	(96.5%) △(E62p49)+△(E62p63)+△(E62p66) (PTC_NMD or in-frame skipping targeting the FATKIN domain)	(-)	(-)	(-)	(-)	(-)	(-)	3.5%	PVS1_(RNA) (+8)	P_VS(96.5%)
rs1057516537	c.8851-1G>T		PVS1 (+8)	N/A	no pathogenic variant with same SpliceAI prediction identified	PS3_M (+2)	Non-Functional	High	PM2_P (+1)	gnomAD v4.1 exome global MAF≤.001% (absent)	N/A	(+0) In trans with LP variant c.8122G>A in atypical A-T patient PMID: 23632773	N/A		N/A (intronic variant)	(95.5%) △(E62p49)+△(E62p63)+△(E62p66) (PTC_NMD or in-frame skipping targeting the FATKIN domain)	(-)	(-)	(-)	(-)	(-)	(-)	4.5%	PVS1_(RNA) (+8)	P_VS(95.5%)
rs876660570	c.8987+5G>C		N/A	N/A	no pathogenic variant with same SpliceAI prediction identified	BP3_M (-2)	Functional	High	PM2_P (+1)	gnomAD v4.1 exome global MAF≤.001% (absent)	N/A	no A-T patient carrying the variant identified	N/A		N/A (intronic variant)	(4.1%) ▼(I62)+▼(E62q20) (all PTC)	(-)	(-)	(-)	(-)	(-)	(93.4%) mgFL wt	2.5%	BP7_S(RNA) (-4)	B_S(93.4%)
rs767175242	c.8988-6_c.8988-4del		N/A	N/A	no pathogenic variant with same SpliceAI prediction identified	(-)	(-)	(-)	PM2_P (+1)	gnomAD v4.1 exome global MAF≤.001% (1.368e-06)	N/A	no A-T patient carrying the variant identified	N/A		N/A (intronic variant)	(-)	(-)	(-)	(-)	(-)	(-)	100% (mgFL wt)	(-)	BP7_S(RNA) (-4)	B_S(100%)
