# Supplementary material for: Experimental Mis-Splicing Assessment and ACMG/AMP-Guided Classification of 47 ATM Splice-Site Variants
Source: Int J Mol Sci. 2026 Jan 12;27(2):765. doi: 10.3390/ijms27020765 (PMC12840730; doi:10.3390/ijms27020765)
Supplement: Supplementary file 1 [file ijms-27-00765-s001.zip › Supplementary_Table_S3 ACMG-AMP classification.xlsx]

## Sheet: Variant Classification
Supplementary Table S3. ACMG/AMP classification of 47 ATM variants
Variant			Proposed clasification								ClinGen
rs	c.HGVS	p.HGVS	category	points	PVS1_(RNA)/BP7_(RNA)	PS1	PS3/BP3	PM2_P	PM3	PM5_P	classification	review status	accession
rs1060501703	c.2839-2A>T		VUS	(+2)	(+1)	(-)	(-)	(+1)	(-)	N/A	P	*	VCV001430486.5
rs538105098	c.2921C>T	p.Ser974Phe	VUS	(+0)	(-1)	(-)	N/A	(+1)	(-)	N/A	VUS	**	VCV000186354.44
rs1555084931	c.2922-1G>A		P	(+12)	(+8)	(+1)	(+2)	(+1)	(-)	N/A	P/LP	**	VCV000977929.6
rs587782103	c.3077G>A	p.Trp1026*	P	(+11)	(+8)	(-)	(+2)	(+1)	(-)	N/A	P/LP	**	VCV000141909.13
Not referenced	c.3077+3A>C		LB	(-5)	(-4)	(-)	(-2)	(+1)	(-)	N/A	(-)	(-)	(-)
rs2135564722	c.3078-10T>G		VUS	(+1)	(-)	(-)	(-)	(+1)	(-)	N/A	VUS	**	VCV001492749.7
rs750663117	c.3078-1G>A		P	(+14)	(+8)	(-)	(-)	(+1)	(+4)	(+1)	P	expert panel	VCV000231277.31
rs876660869	c.3078G>T	p.Trp1026Cys	P	(+15)	(+8)	(-)	N/A	(+1)	(+5)	(+1)	P/LP	**	VCV000234132.18
rs2135566911	c.3153G>T	p.Glu1051Asp	P	(+10)	(+8)	(-)	N/A	(+1)	(-)	(+1)	(-)	(-)	(-)
rs1060501620	c.3153+4A>G		LP	(+9)	(+8)	(-)	(-1)	(+1)	(-)	(+1)	VUS	**	VCV000924370.7
rs756615573	c.3154-7C>A		LB	(-3)	(-4)	(-)	(-)	(+1)	(-)	N/A	(-)	(-)	(-)
rs2081655865	c.3154-6C>T		LB	(-3)	(-4)	(-)	(-)	(+1)	(-)	N/A	(-)	(-)	(-)
rs587781815	c.3284G>A	p.Arg1095Lys	P	(+12)	(+8)	(-)	(+2)	(+1)	(-)	(+1)	P	expert panel	VCV000141522.18
rs587781815	c.3284G>C	p.Arg1095Thr	P	(+14)	(+8)	(-)	(+2)	(+1)	(+2)	(+1)	P	expert panel	VCV004056348.1
rs864622129	c.3284+1G>A		P	(+12)	(+8)	(-)	(+2)	(+1)	(-)	(+1)	LP	**	VCV000219508.19
rs1591610423	c.3284+4A>G		P	(+12)	(+8)	(-)	(+2)	(+1)	(-)	(+1)	VUS	**	VCV000639201.6
rs139770721	c.6095G>A	p.Arg2032Lys	P	(+22)	(+8)	(-)	(+2)	(+1)	(+11)	N/A	P/LP	**	VCV000181974.78
rs1555113632	c.6095+4A>G		P	(+11)	(+8)	(-)	(+2)	(+1)	(-)	N/A	P/LP	**	VCV000453611.26
rs1057522992	c.6095+6T>C		VUS	(+0)	(-)	(-)	(-)	N/A	(-)	N/A	LB	**	VCV000388082.16
rs1057520704	c.6096-2A>G		LP	(+9)	(+8)	(-)	(-)	(+1)	(-)	N/A	P/LP	**	VCV000379710.8
rs778031266	c.6198+1G>A		P	(+14)	(+8)	(-)	(+2)	(+1)	(+3)	N/A	P/LP	**	VCV000221911.47
Not referenced	c.6348-10T>A		LB	(-3)	(-4)	(-)	(-)	(+1)	(-)	N/A	(-)	(-)	(-)
Not referenced	c.6348-6_6348-5del		LB	(-3)	(-4)	(-)	(-)	(+1)	(-)	N/A	(-)	(-)	(-)
Not referenced	c.6348-2A>T		P	(+11)	(+8)	(-)	(+2)	(+1)	(-)	N/A	(-)	(-)	(-)
Not referenced	c.6451A>G	p.Gly2718Cys	P	(+10)	(+8)	(-)	(+1)	(+1)	(-)	N/A	(-)	(-)	(-)
rs1591190908	c.8011-2A>C		P	(+11)	(+8)	(-)	(+2)	(+1)	(-)	N/A	P	*	VCV000646046.9
rs1591190908	c.8011-2A>G		P	(+11)	(+8)	(-)	(+2)	(+1)	(-)	N/A	P/LP	**	VCV001456820.6
rs1060501689	c.8152G>T	p.Gly2718Cys	VUS	(+0)	(+1)	(-)	(-2)	(+1)	(-)	N/A	(-)	(-)	(-)
rs2087803205	c.8269-7A>G		VUS	(+2)	(+1)	(-)	(-)	(+1)	(-)	N/A	VUS	*	VCV001001835.9
rs2136939497	c.8269-2A>T		P	(+11)	(+8)	(-)	(+2)	(+1)	(-)	N/A	P/LP	**	VCV001454796.6
rs1305740166	c.8418+5G>A		LP	(+9)	(+8)	(-)	(-)	(+1)	(-)	N/A	P/LP	**	VCV000479066.17
rs1305740166	c.8418+5G>T		LP	(+9)	(+8)	(-)	(-)	(+1)	(-)	N/A	(-)	(-)	(-)
rs730881295	c.8418+5_8418+8del		P	(+11.5)	(+8)	(-)	(-)	N/A	(+3.5)	N/A	P	**	VCV000181866.45
rs876658182	c.8584+1G>A		P	(+12)	(+8)	(-)	(+2)	(+1)	(-)	(+1)	P/LP	**	VCV000229768.15
rs730881326	c.8584+2T>C		P	(+13)	(+8)	(-)	(+2)	(+1)	(+2)	N/A	P/LP	**	VCV000181899.22
rs1555138484	c.8584+4A>G		VUS	(+1)	(-)	(-)	N/A	(+1)	(-)	N/A	VUS	**	VCV000482723.14
rs1555139694	c.8671+1G>A		P	(+11)	(+8)	(-)	(+2)	(+1)	(-)	N/A	LP	**	VCV002193209.5
rs1057516229	c.8671+2T>A		P	(+11)	(+8)	(-)	(+2)	(+1)	(-)	N/A	(-)	(-)	(-)
rs1060501550	c.8672-3T>G		VUS	(+3)	(-)	(-)	(+2)	(+1)	(-)	N/A	VUS	**	VCV000576013.28
rs17174393	c.8786+1G>A		P	(+14)	(+8)	(-)	(+2)	N/A	(+3)	(+1)	P	expert panel	VCV000127463.59
rs1025868726	c.8850G>T	p.Glu2950Asp	P	(+12)	(+8)	(-)	(+2)	(+1)	(-)	(+1)	(-)	(-)	(-)
rs587782335	c.8850+4A>C		LB	(-6)	(-4)	(-)	(-2)	N/A	(-)	N/A	VUS/LB	*	VCV000142250.24
rs748874219	c.8851-3T>G		LB	(-6)	(-4)	(-)	(-2)	N/A	(-)	N/A	VUS/LB	*	VCV000230808.61
rs1057516537	c.8851-1G>C		P	(+11)	(+8)	(-)	(+2)	(+1)	(-)	N/A	LP/VUS	*	VCV001361736.7
rs1057516537	c.8851-1G>T		P	(+11)	(+8)	(-)	(+2)	(+1)	(-)	N/A	P/LP	**	VCV000370500.13
rs876660570	c.8987+5G>C		LB	(-5)	(-4)	(-)	(-2)	(+1)	(-)	N/A	VUS/LB	*	VCV000233682.26
rs767175242	c.8988-6_c.8988-4del		LB	(-3)	(-4)	(-)	(-)	(+1)	(-)	N/A	VUS	*	VCV000407463.7
