# Supplementary material for: Experimental Mis-Splicing Assessment and ACMG/AMP-Guided Classification of 47 ATM Splice-Site Variants
Source: Int J Mol Sci. 2026 Jan 12;27(2):765. doi: 10.3390/ijms27020765 (PMC12840730; doi:10.3390/ijms27020765)
Supplement: Supplementary file 1 [file ijms-27-00765-s001.zip › Supplementary_Table_S4 minigene benchmarking.xlsx]

## Sheet: mg_ATM readout benchmarking
Supplementary Table S4. Concordance between minigene readouts, SpliceAI-visual predictions, SpliceVault Top-4 events and patient RNA results
dbSNP (v156)	c.HGVS	p.HGVS	mgATM Major mis-splicing events	SpliceAI visual					SpliceVault	Previous splicing data in carrier RNA
				prediction	Δ score AL	Δ score AG	Δ score DL	Δ score DG		red-out	PMID
rs1060501703	c.2839-2A>T		△(E19p18)	△(E19p18)	0.89	0.31			△(E19p18)(13.6%)+△(E19)(7.2%)+▼(E19p594)(0.9%)+△(E18_E19)(0.5%)
rs538105098	c.2921C>T	p.Ser974Phe	none	no splicing impact					N/A (no splicing impact predicted)
rs1555084931	c.2922-1G>A		△(E20p32)+△(E20p71)	△(E20p32)+△(E20p71)	0.99	0.50;0.42			△(E20p71)(0.1%)+△(E20p32)(0.1%)+▼(E20p38)(0.1%)+▼(E20p29)(0.1%)	△(E20p32)	14695534
rs587782103	c.3077G>A	p.Trp1026*	▼(E20q4)	▼(E20q4)	0.16		0.29	0.53	▼(E20q4)(0.7%)+△(E20)(0.0%)+△(E19_E20)(0.0%)+△(E20_E21)(0.0%)
Not referenced	c.3077+3A>C		△(E20)	△(E20)+▼(E20q4)	0.24		0.35	0.25
rs2135564722	c.3078-10T>G		△(E21)	△(E21)	0.70		0.58		△(E21)(1.6%)+△(E21_E22)(0.7%)+▼(E21p476)(0.1%)+▼(E21p473)(0.0%)
rs750663117	c.3078-1G>A		△(E21)	△(E21)	0.86		0.88			△(E21)	10234507
rs876660869	c.3078G>T	p.Trp1026Cys	△(E21)	△(E21)	0.70		0.70
rs2135566911	c.3153G>T	p.Glu1051Asp	△(E21)	△(E21)	0.83		0.87		△(E21)(1.9%)+△(E21_E22)(0.9%)-▼(E21q42)(0.1%)+▼(E21q5)(0.0%)
rs1060501620	c.3153+4A>G		△(E21)	△(E21)	0.71		0.69
rs756615573	c.3154-7C>A		none	no splicing impact		0.24			N/A (no splicing impact predicted)
rs2081655865	c.3154-6C>T		none	no splicing impact					N/A (no splicing impact predicted)
rs587781815	c.3284G>A	p.Arg1095Lys	△(E21_E22)	△(E22)	0.30		0.84		△(E21_E22)(0.8%)+△(E22)(0.1%)+▼(E22q7)(0.1%)+▼(E22q548)(0.0%)
rs587781815	c.3284G>C	p.Arg1095Thr	△(E21_E22)	△(E22)	0.30		0.97
rs864622129	c.3284+1G>A		△(E21_E22)	△(E22)	0.47		0.99
rs1591610423	c.3284+4A>G		△(E21_E22)	△(E22)+▼(E22q3)	0.24		0.32	0.23
	mgATM_41-44_wt
rs139770721	c.6095G>A	p.Arg2032Lys	△(E41)	△(E41)	0.86		0.54		△(E41_E42)(1.8%)+△(E40_E41)(0.3%)+△(E41)(0.2%)	△(E41)	9887333;10330348
rs1555113632	c.6095+4A>G		△(E41)	△(E41)	0.54		0.26
rs1057522992	c.6095+6T>C		△(E41_E42)	no splicing impact
rs1057520704	c.6096-2A>G		△(E42)+△(E41_E42)	△(E42)	1.00		0.77		△(E42)(6.2%)+△(E41_E42)(1.8%)+△(E42p23)(0.4%)+▼(E42p25)(0.1%)
rs778031266	c.6198+1G>A		△(E42)+△(E41_E42)	△(E42)	0.85		0.99		△(E42)(6.2%)+△(E41_E42)(1.8%)+▼(E42q309)(0.1%)+△(E42_E43)(1.8%)	∆(E42)	9463314
Not referenced	c.6348-10T>A		none	no splicing impact					N/A
Not referenced	c.6348-6_6348-5del		none	no splicing impact					N/A
Not referenced	c.6348-2A>T		△(E44)	△(E44p5)+△(E44)	0.99	0.31	0.43		△(E44p5)(4.0%)+▼(E44p340)(0.8%)+△(E44)(0.7%)+△(E44_E45)(0.1%)
Not referenced	c.6451A>G	p.Gly2718Cys	△(E44)	△(E44)	0.32		0.62		△(E44)(0.8%)+△(E44_E45)(0.1%)+▼(E44p23)(0.4%)
	mgATM_55-63_wt
rs1591190908	c.8011-2A>C		△(E55)	△(E55p13)	1.00	0.85			△(E55)(0.1%)+△(E55_E56)(0.0%)+△(E54_E55)(0.0%)+△(E55p13)(0.0%)	∆(E55p13)	15390180
rs1591190908	c.8011-2A>G		△(E55)	△(E55p13)+△(E55)	1.00	0.55	0.30
rs1060501689	c.8152G>T	p.Gly2718Cys	none	no splicing impact		0.22			N/A
rs2087803205	c.8269-7A>G		▼(E57p6)	▼(E57p6)+△(E57)	0.86	0.49	0.24		▼(E57p481)(8,7%)+△(E57)(0.9%)+▼(E57p21)(0.2%)+△(E57p18)(0.2%)
rs2136939497	c.8269-2A>T		△(E57p18)+△(E57)	△(E57p18)+△(E57)	0.95	0.28	0.38
rs1305740166	c.8418+5G>A		△(E57)	△(E57)	0.89		0.88		△(E57)(1.0%)+▼(E57q23)(0.1%)+▼(E57q4)(0.0%)+△(E57_E58)(0.0%)	△(E57)	32133419
rs1305740166	c.8418+5G>T		△(E57)	△(E57)	0.90		0.88
rs730881295	c.8418+5_8418+8del		△(E57)	△(E57)+▼(E57q23)	0.83		0.89	0.23		△(E57)	8808599;9872980;31843900;9463314
rs876658182	c.8584+1G>A		△(E58q50)+△(E58q19)	△(E58)+△(E58q19)	0.20		0.98	0.35	△(E58q19)(0.6%)+△(E58_E59)(0.2%)+▼(E58q11)(0.2%)+△(E58)(0.0%)
rs730881326	c.8584+2T>C		△(E58q50)+△(E58q19)	△(E58)	0.27		0.98			△(E58p19)	28170084
rs1555138484	c.8584+4A>G		none	△(E58)	0.29		0.45
rs1555139694	c.8671+1G>A		△(E59)	△(E59)	0.90		1.00		△(E59)(2.7%)+△(E58_E59)(0.2%)+△(E59_E60)(0.0%)+▼(E59q4)(0.0%)
rs1057516229	c.8671+2T>A		△(E59)	△(E59)	1.00		1.00
rs1060501550	c.8672-3T>G		△(E60p17)	△(E60p17)	0.65	0.57			△(E60)(3.0%)+△(E60p17)(1.0%)+△(E60_61)(0.0%)+△(E59_60)(0.0%)
rs17174393	c.8786+1G>A		△(E60)	△(E60)	0.77		1.00		△(E60)(3.0%)+△(E60_61)(0.0%)+△(E59_60)(0.0%)+△(E60q13)(3.0%)	Δ(E60)+▼(E60q14)	9463314;10980530;11298136;10330348
rs1025868726	c.8850G>T	p.Glu2950Asp	△(E61)	△(E61)	1.00	0.24	0.94		▼(E61q224)(6.6%)△(E61)(0.1%)+△(E60_61)(0.0%)+△(E61q6)(0.1%)
rs587782335	c.8850+4A>C		none	no splicing impact					N/A
rs748874219	c.8851-3T>G		none	no splicing impact		0.29			N/A
rs1057516537	c.8851-1G>C		△(E62p49)+△(E62p63)	△(E62p49)+△(E62p63)+△(E62p66)	1.00	0.46;0.78;0.59			△(E62p63)(0.3%)+△(E62p66)(0.1%)+△(E62p49)(0.0%)+△(E62p109)(0.0%)
rs1057516537	c.8851-1G>T		△(E62p49)+△(E62p63)	△(E62p49)+△(E62p63)+△(E62p66)	1.00	0.52;0.77;0.57				△(E62p63)	23632773
rs876660570	c.8987+5G>C		none	no splicing impact					N/A
rs767175242	c.8988-6_c.8988-4del		none	no splicing impact					N/A
